# Supplementary material for: High Caveolin-1 mRNA expression in triple-negative breast cancer is associated with an aggressive tumor microenvironment, chemoresistance, and poor clinical outcome
Source: PLoS One. 2024 Jul 3;19(7):e0305222. doi: 10.1371/journal.pone.0305222 (PMC11221642; doi:10.1371/journal.pone.0305222)
Supplement: S3 File — (XLSX) [file pone.0305222.s003.xlsx]

## Sheet: SupplementaryTable4
S4 Table. List of up- and downregulated genes in TNBC
CAV1-high compared to CAV1-low tumors
Upregulated = adj.P.Value < 0.05 & logFC > 1.5)						Down-regulated = adj.P.Value < 0.05 & logFC < -1.5)
Upregulated Genes (HGNC) (n=61)	EntrezGeneID	logFC	AveExpr	adj.P.Val		Upregulated Genes (HGNC) (n=0)	EntrezGeneID	logFC	AveExpr	adj.P.Val
CAV1	857	1.66399	4.92128	1.26504e-98
LRRN4CL	221091	1.69553	-1.26697	2.91629e-44
SVEP1	79987	1.79699	1.1589	1.64006e-40
SCN4B	6330	1.6308	0.501709	7.98609e-40
LYVE1	10894	1.89727	1.13622	5.84864e-36
GPIHBP1	338328	1.71454	-0.896712	1.45538e-35
CAVIN2	8436	1.59893	1.0463	3.0318e-33
ADAM33	80332	1.66808	-0.969924	8.83202e-33
PAMR1	25891	1.51388	0.665769	1.48303e-32
TMEM132C	92293	1.76219	-1.75573	1.54584e-32
PLAC9	219348	1.61554	1.0459	2.69378e-32
FXYD1	5348	1.82105	1.13946	4.67019e-32
ABCA8	10351	2.11268	0.113018	5.55526e-32
HSPB6	126393	1.91346	1.54787	2.96263e-31
IGF2	3481	1.90839	2.14315	8.88677e-31
COL14A1	7373	1.79321	3.90764	5.19921e-29
NNAT	4826	1.58129	-1.90624	7.12157e-29
MEOX2	4223	1.5442	0.49756	2.435e-28
VEGFD	2277	1.96396	-1.23816	2.53396e-28
FGF10	2255	1.76577	-0.0402833	4.8863e-28
MYH11	4629	1.98323	2.08993	5.38488e-28
OGN	4969	2.24222	2.02914	6.0938e-28
TNXB	7148	1.77498	-0.258064	6.75121e-28
ANGPTL1	9068	1.50902	0.827386	6.84807e-28
LRRC17	10234	1.50342	1.62865	3.79979e-27
CTSG	1511	1.9543	0.134261	1.54661e-26
CD300LG	146894	1.79074	-1.20398	3.75105e-25
TNNT3	7140	1.90548	-1.18222	5.17227e-25
MAMDC2	256691	1.59329	0.643563	9.05552e-25
CMA1	1215	1.80042	-1.22551	2.28093e-24
MMRN1	22915	1.64717	0.445362	2.31849e-24
CCL14	6358	2.01855	2.44971	4.77761e-24
IGF1	3479	1.58229	2.23606	5.03533e-24
MFAP4	4239	1.59389	4.41559	6.49728e-24
FABP4	2167	2.58986	3.81211	3.53321e-23
C6	729	1.50852	-1.40883	6.24707e-23
C7	730	2.40426	1.36262	6.37457e-23
LEP	3952	1.85887	-0.696935	7.12452e-23
TUSC5	286753	1.90038	-1.11591	2.85042e-22
AQP7	364	1.99819	-0.649904	4.65178e-22
TIMP4	7079	1.61215	-0.242879	8.50291e-22
COL17A1	1308	2.00448	0.819554	1.53587e-21
GPC3	2719	1.51665	1.9106	5.25551e-21
CIDEA	1149	2.00583	-0.821646	7.76714e-21
SCARA5	286133	1.84103	-0.227938	1.03995e-20
ADH1B	125	2.50757	1.82067	1.92954e-20
KCNIP2	30819	1.50236	-0.415861	3.58316e-20
LIPE	3991	1.50654	0.493495	4.17175e-20
FCER1A	2205	1.67195	1.48022	6.77933e-20
PLIN4	729359	2.07962	0.541262	1.38242e-19
ADIPOQ	9370	2.20886	0.948515	3.24014e-19
GPD1	2819	2.01566	0.634675	7.15104e-19
CIDEC	63924	2.06746	0.354694	9.26679e-19
PLIN1	5346	2.10632	0.450724	4.52641e-18
ADH1C	126	2.06221	-0.232899	1.34572e-17
THBS4	7060	1.50031	2.95862	2.48317e-17
RERGL	79785	1.53311	-0.644273	3.67869e-17
C16orf89	146556	1.71799	-0.319978	1.20009e-16
HBB	3043	1.58658	2.89509	1.30002e-15
PI16	221476	1.88248	0.491322	7.3623e-15
C2orf40	84417	1.8215	0.762125	1.66657e-14

## Sheet: SupplementaryTable5
S5 Table. Significantly enriched gene set (Hallmark signatures) in TNBC
CAV1-high compared to CAV1-low tumors
ID/Description	Enrichment Score	Normalized Enrichment Score	P-value	FDR	size
HALLMARK_E2F_TARGETS	-0.787782	-3.40734	1e-10	2.33918e-10	200
HALLMARK_G2M_CHECKPOINT	-0.706346	-3.04261	1e-10	2.33918e-10	199
HALLMARK_MYC_TARGETS_V1	-0.693749	-3.00062	1e-10	2.33918e-10	200
HALLMARK_MYC_TARGETS_V2	-0.746252	-2.67775	1e-10	2.33918e-10	58
HALLMARK_EPITHELIAL_MESENCHYMAL_TRANSITION	0.733024	2.4667	1e-10	2.33918e-10	200
HALLMARK_MTORC1_SIGNALING	-0.554777	-2.39954	1e-10	2.33918e-10	200
HALLMARK_UV_RESPONSE_DN	0.693488	2.27595	1e-10	2.33918e-10	144
HALLMARK_OXIDATIVE_PHOSPHORYLATION	-0.492026	-2.11942	1e-10	2.33918e-10	199
HALLMARK_MYOGENESIS	0.626504	2.10825	1e-10	2.33918e-10	200
HALLMARK_MITOTIC_SPINDLE	-0.482637	-2.07898	1.29005e-10	2.7159e-10	199
HALLMARK_INTERFERON_ALPHA_RESPONSE	-0.620774	-2.40774	1.62379e-10	3.10774e-10	96
HALLMARK_INTERFERON_GAMMA_RESPONSE	-0.474001	-2.04178	5.79393e-10	1.01648e-09	199
HALLMARK_APICAL_JUNCTION	0.55127	1.85508	1.02623e-08	1.66191e-08	200
HALLMARK_KRAS_SIGNALING_UP	0.550142	1.85128	1.12396e-08	1.69017e-08	200
HALLMARK_DNA_REPAIR	-0.491859	-2.03528	2.03811e-08	2.8605e-08	149
HALLMARK_UNFOLDED_PROTEIN_RESPONSE	-0.531394	-2.11238	2.82583e-08	3.7182e-08	112
HALLMARK_COAGULATION	0.585527	1.91415	1.42779e-07	1.76816e-07	138
HALLMARK_ADIPOGENESIS	0.503524	1.69441	4.59575e-06	5.37515e-06	200
HALLMARK_SPERMATOGENESIS	-0.444305	-1.7827	6.0598e-06	6.71446e-06	134
HALLMARK_GLYCOLYSIS	-0.36102	-1.5615	0.000112544	0.000118468	200
HALLMARK_ANGIOGENESIS	0.663039	1.80489	0.000481316	0.000482522	36
HALLMARK_TGF_BETA_SIGNALING	0.590123	1.71788	0.000671851	0.000642919	54
HALLMARK_XENOBIOTIC_METABOLISM	0.450594	1.5163	0.000787104	0.000720461	200
HALLMARK_HEDGEHOG_SIGNALING	0.616193	1.67737	0.00360136	0.00303272	36
HALLMARK_HYPOXIA	0.429064	1.44384	0.00353954	0.00303272	200
HALLMARK_BILE_ACID_METABOLISM	0.439551	1.41248	0.0186626	0.0151114	112

## Sheet: SupplementaryTable6
S6 Table. Significantly enriched gene set (GO terms) in TNBC
CAV1-high compared to CAV1-low tumors
Gene Set	Description	Enrichment Score	Normalized Enrichment Score	P-value	FDR	size
GO:0062023	collagen-containing extracellular matrix	0.688334	2.42748	0.000101874	0.000559405	430
GO:0005604	basement membrane	0.692745	2.19575	0.000119246	0.000559405	98
GO:0005581	collagen trimer	0.677869	2.11581	0.000121315	0.000559405	86
GO:0031091	platelet alpha granule	0.662784	2.08299	0.00012054	0.000559405	91
GO:0098636	protein complex involved in cell adhesion	0.690251	2.00232	0.000130856	0.000559405	52
GO:0005788	endoplasmic reticulum lumen	0.573361	1.99777	0.000103691	0.000559405	310
GO:0042383	sarcolemma	0.601806	1.9735	0.000113986	0.000559405	136
GO:0044853	plasma membrane raft	0.614003	1.97049	0.000117316	0.000559405	112
GO:0031093	platelet alpha granule lumen	0.639181	1.92824	0.000126119	0.000559405	67
GO:0005901	caveola	0.618684	1.91879	0.000122294	0.000559405	82
GO:0098982	GABA-ergic synapse	0.628301	1.91506	0.000124922	0.000559405	72
GO:0098948	intrinsic component of postsynaptic specialization membrane	0.618164	1.90713	0.00012273	0.000559405	78
GO:0098936	intrinsic component of postsynaptic membrane	0.585743	1.89824	0.000115567	0.000559405	122
GO:0099060	integral component of postsynaptic specialization membrane	0.611985	1.875	0.000124116	0.000559405	75
GO:0030016	myofibril	0.546787	1.87334	0.000106952	0.000559405	232
GO:0030017	sarcomere	0.546253	1.86184	0.00010805	0.000559405	214
GO:0099240	intrinsic component of synaptic membrane	0.557252	1.86172	0.000111074	0.000559405	165
GO:0043292	contractile fiber	0.539703	1.85415	0.000106474	0.000559405	241
GO:0099055	integral component of postsynaptic membrane	0.573602	1.85034	0.000116225	0.000559405	117
GO:0031674	I band	0.561524	1.8499	0.000113173	0.000559405	143
GO:0034703	cation channel complex	0.541637	1.84924	0.000107712	0.000559405	220
GO:0098839	postsynaptic density membrane	0.587989	1.83884	0.000121197	0.000559405	88
GO:0097060	synaptic membrane	0.521509	1.83232	0.000102386	0.000559405	376
GO:0043235	receptor complex	0.520007	1.83206	0.000101989	0.000559405	408
GO:0030315	T-tubule	0.62992	1.8273	0.000130856	0.000559405	52
GO:0030018	Z disc	0.558986	1.824	0.00011489	0.000559405	130
GO:0044309	neuron spine	0.542307	1.82097	0.000110278	0.000559405	175
GO:0099699	integral component of synaptic membrane	0.548471	1.81948	0.000112196	0.000559405	154
GO:0045211	postsynaptic membrane	0.525405	1.81611	0.000105341	0.000559405	267
GO:0043197	dendritic spine	0.540473	1.8154	0.000110072	0.000559405	174
GO:0099634	postsynaptic specialization membrane	0.563725	1.81133	0.000117014	0.000559405	114
GO:0009897	external side of plasma membrane	0.513043	1.80236	0.000102407	0.000559405	375
GO:0072562	blood microparticle	0.554816	1.7827	0.000117014	0.000559405	114
GO:0045121	membrane raft	0.507286	1.77166	0.000103263	0.000559405	324
GO:0098857	membrane microdomain	0.506838	1.77041	0.000103231	0.000559405	325
GO:0043204	perikaryon	0.530301	1.75759	0.000112284	0.000559405	153
GO:0030055	cell-substrate junction	0.493077	1.73888	0.000101843	0.000559405	429
GO:0043202	lysosomal lumen	0.545202	1.72809	0.000119246	0.000559405	98
GO:0032432	actin filament bundle	0.558841	1.72411	0.00012273	0.000559405	78
GO:0098984	neuron to neuron synapse	0.49026	1.71689	0.000102817	0.000559405	349
GO:0032279	asymmetric synapse	0.487915	1.70431	0.000103231	0.000559405	325
GO:0005925	focal adhesion	0.483255	1.70338	0.000101926	0.000559405	419
GO:0042734	presynaptic membrane	0.512883	1.69393	0.000112829	0.000559405	147
GO:0034702	ion channel complex	0.486123	1.68844	0.000104341	0.000559405	292
GO:0014069	postsynaptic density	0.483705	1.68747	0.000103488	0.000559405	319
GO:0099572	postsynaptic specialization	0.476437	1.66617	0.000103029	0.000559405	340
GO:0098978	glutamatergic synapse	0.465183	1.62462	0.000103263	0.000559405	324
GO:0150034	distal axon	0.452291	1.5663	0.000104888	0.000559405	276
GO:0043025	neuronal cell body	0.436461	1.546	0.000101307	0.000559405	493
GO:0034706	sodium channel complex	0.78038	2.00233	0.000145349	0.000608935	26
GO:0031256	leading edge membrane	0.482308	1.61951	0.000220556	0.000905895	175
GO:0005796	Golgi lumen	0.557377	1.77367	0.000237107	0.000937127	103
GO:0043679	axon terminus	0.527559	1.69351	0.000234467	0.000937127	113
GO:0043596	nuclear replication fork	-0.745408	-2.34127	0.000354484	0.00105998	33
GO:0071005	U2-type precatalytic spliceosome	-0.647821	-2.24163	0.000414938	0.00105998	50
GO:0000314	organellar small ribosomal subunit	-0.709813	-2.2178	0.000349284	0.00105998	32
GO:0005763	mitochondrial small ribosomal subunit	-0.709813	-2.2178	0.000349284	0.00105998	32
GO:0032040	small-subunit processome	-0.682431	-2.19167	0.000362976	0.00105998	36
GO:0005871	kinesin complex	-0.619981	-2.12687	0.000410509	0.00105998	48
GO:1905348	endonuclease complex	-0.655939	-2.09356	0.000363504	0.00105998	35
GO:0046540	U4/U6 x U5 tri-snRNP complex	-0.654137	-2.08781	0.000363504	0.00105998	35
GO:0097526	spliceosomal tri-snRNP complex	-0.654137	-2.08781	0.000363504	0.00105998	35
GO:0000307	cyclin-dependent protein kinase holoenzyme complex	-0.606701	-2.08648	0.000413907	0.00105998	49
GO:0030686	90S preribosome	-0.702798	-2.08121	0.000320307	0.00105998	26
GO:1902555	endoribonuclease complex	-0.67102	-2.07664	0.000345543	0.00105998	31
GO:0051233	spindle midzone	-0.634774	-2.03861	0.000362976	0.00105998	36
GO:0009295	nucleoid	-0.602295	-2.0303	0.000403714	0.00105998	45
GO:0042645	mitochondrial nucleoid	-0.602295	-2.0303	0.000403714	0.00105998	45
GO:0005689	U12-type spliceosomal complex	-0.667986	-2.02168	0.000325627	0.00105998	28
GO:0005721	pericentric heterochromatin	-0.651504	-1.9718	0.000325627	0.00105998	28
GO:0000152	nuclear ubiquitin ligase complex	-0.583554	-1.96713	0.000403714	0.00105998	45
GO:0101031	chaperone complex	-0.591784	-1.95891	0.000385356	0.00105998	41
GO:0031672	A band	0.663123	1.80816	0.000275976	0.00105998	36
GO:0099146	intrinsic component of postsynaptic density membrane	0.621611	1.80766	0.00039185	0.00105998	53
GO:0044306	neuron projection terminus	0.524904	1.71057	0.000345066	0.00105998	129
GO:0001725	stress fiber	0.559223	1.69937	0.000375846	0.00105998	70
GO:0097517	contractile actin filament bundle	0.559223	1.69937	0.000375846	0.00105998	70
GO:0005811	lipid droplet	0.528581	1.68123	0.00035583	0.00105998	102
GO:0016528	sarcoplasm	0.527556	1.64984	0.000363592	0.00105998	88
GO:0098802	plasma membrane signaling receptor complex	0.469577	1.58398	0.000328192	0.00105998	184
GO:1902495	transmembrane transporter complex	0.431914	1.51723	0.000307157	0.00105998	374
GO:0015629	actin cytoskeleton	0.408229	1.44647	0.00040494	0.00105998	497
GO:0000315	organellar large ribosomal subunit	-0.70725	-2.48838	0.00044405	0.00106307	56
GO:0005762	mitochondrial large ribosomal subunit	-0.70725	-2.48838	0.00044405	0.00106307	56
GO:0000502	proteasome complex	-0.657434	-2.34556	0.000447027	0.00106307	59
GO:0071011	precatalytic spliceosome	-0.644502	-2.2442	0.000423729	0.00106307	52
GO:0031304	intrinsic component of mitochondrial inner membrane	-0.569744	-2.01789	0.000451671	0.00106307	58
GO:0031305	integral component of mitochondrial inner membrane	-0.567078	-2.00225	0.000448229	0.00106307	57
GO:0070382	exocytic vesicle	0.44676	1.52825	0.000428862	0.00106307	225
GO:0097525	spliceosomal snRNP complex	-0.627867	-2.26401	0.000461255	0.00107356	63
GO:0005657	replication fork	-0.703212	-2.54505	0.00047081	0.00108376	65
GO:0030684	preribosome	-0.657343	-2.42339	0.000500751	0.00108932	72
GO:0030532	small nuclear ribonucleoprotein complex	-0.596177	-2.19789	0.000500751	0.00108932	72
GO:0044304	main axon	0.585939	1.75082	0.000510595	0.00108932	63
GO:0031594	neuromuscular junction	0.570812	1.72585	0.000503969	0.00108932	68
GO:0042641	actomyosin	0.544805	1.67631	0.000494254	0.00108932	77
GO:0031253	cell projection membrane	0.424514	1.48517	0.000514827	0.00108932	341
GO:1990351	transporter complex	0.420725	1.48121	0.000510725	0.00108932	400
GO:0030133	transport vesicle	0.419409	1.47813	0.000509996	0.00108932	416
GO:0000313	organellar ribosome	-0.700002	-2.67772	0.000574053	0.00109317	89
GO:0005761	mitochondrial ribosome	-0.700002	-2.67772	0.000574053	0.00109317	89
GO:0005876	spindle microtubule	-0.60088	-2.27965	0.000568505	0.00109317	86
GO:0120114	Sm-like protein family complex	-0.594157	-2.24322	0.000551268	0.00109317	83
GO:0071013	catalytic step 2 spliceosome	-0.567217	-2.16978	0.000574053	0.00109317	89
GO:0000792	heterochromatin	-0.579868	-2.16072	0.000539374	0.00109317	78
GO:0000794	condensed nuclear chromosome	-0.563113	-2.10554	0.000536769	0.00109317	79
GO:0035861	site of double-strand break	-0.522405	-1.94526	0.000522193	0.00109317	76
GO:1905369	endopeptidase complex	-0.486373	-1.83292	0.000547945	0.00109317	82
GO:0005758	mitochondrial intermembrane space	-0.461448	-1.74336	0.000553403	0.00109317	84
GO:0098803	respiratory chain complex	-0.453825	-1.72841	0.000564016	0.00109317	87
GO:0005684	U2-type spliceosomal complex	-0.599606	-2.29773	0.000586166	0.00110618	91
GO:0034708	methyltransferase complex	-0.568405	-2.18149	0.000593824	0.00111063	92
GO:0090734	site of DNA damage	-0.528574	-2.07424	0.000632511	0.00112998	104
GO:0000428	DNA-directed RNA polymerase complex	-0.522487	-2.04021	0.000636537	0.00112998	102
GO:0055029	nuclear DNA-directed RNA polymerase complex	-0.524917	-2.03856	0.000632111	0.00112998	99
GO:0005643	nuclear pore	-0.50665	-1.96793	0.000618812	0.00112998	98
GO:0070469	respirasome	-0.448634	-1.73895	0.000620732	0.00112998	97
GO:0031252	cell leading edge	0.41636	1.46711	0.000612307	0.00112998	417
GO:0030880	RNA polymerase complex	-0.520782	-2.0446	0.00064433	0.0011342	105
GO:0099061	integral component of postsynaptic density membrane	0.610097	1.75908	0.000658588	0.00114014	50
GO:0060076	excitatory synapse	0.602397	1.74747	0.000654279	0.00114014	52
GO:0015934	large ribosomal subunit	-0.499678	-1.9766	0.00067659	0.0011617	112
GO:1905368	peptidase complex	-0.434962	-1.72658	0.000699301	0.00119094	115
GO:1902554	serine/threonine protein kinase complex	-0.429487	-1.71522	0.000722022	0.00121971	119
GO:0000786	nucleosome	-0.689405	-2.77213	0.000744602	0.00123736	123
GO:0097431	mitotic spindle pole	-0.566373	-1.84373	0.000749344	0.00123736	38
GO:0140534	endoplasmic reticulum protein-containing complex	-0.415462	-1.67278	0.000750188	0.00123736	125
GO:0098800	inner mitochondrial membrane protein complex	-0.484843	-2.00886	0.000912409	0.00149112	153
GO:0005814	centriole	-0.44303	-1.83732	0.000918274	0.00149112	154
GO:0044815	DNA packaging complex	-0.70063	-2.92103	0.000996016	0.0015648	164
GO:0000776	kinetochore	-0.655917	-2.73097	0.001	0.0015648	163
GO:0008305	integrin complex	0.67418	1.79391	0.000984806	0.0015648	31
GO:0005875	microtubule associated complex	-0.407524	-1.69838	0.001001	0.0015648	165
GO:0098685	Schaffer collateral - CA1 synapse	0.544504	1.65965	0.000999375	0.0015648	72
GO:0000781	chromosome, telomeric region	-0.568141	-2.37026	0.00100908	0.00156575	166
GO:0016591	RNA polymerase II, holoenzyme	-0.479131	-1.78413	0.00104439	0.00160861	76
GO:0000922	spindle pole	-0.504593	-2.11484	0.00105708	0.00161628	171
GO:0000779	condensed chromosome, centromeric region	-0.66475	-2.79142	0.00107643	0.00163393	173
GO:0031225	anchored component of membrane	0.460701	1.54116	0.00110865	0.00167074	168
GO:0072686	mitotic spindle	-0.533148	-2.2466	0.00112613	0.00167678	181
GO:0044391	ribosomal subunit	-0.439437	-1.85363	0.00112867	0.00167678	182
GO:0032592	integral component of mitochondrial membrane	-0.432506	-1.65447	0.00114811	0.00169365	89
GO:0005746	mitochondrial respirasome	-0.453812	-1.738	0.00116414	0.0017053	90
GO:0098573	intrinsic component of mitochondrial membrane	-0.436394	-1.67229	0.00117233	0.00170537	91
GO:0031970	organelle envelope lumen	-0.436716	-1.68352	0.00120265	0.0017255	94
GO:1904949	ATPase complex	-0.419378	-1.61304	0.0012012	0.0017255	93
GO:0005681	spliceosomal complex	-0.558354	-2.36639	0.00121212	0.00172726	193
GO:0045177	apical part of cell	0.398644	1.40633	0.00122175	0.00172922	433
GO:0016469	proton-transporting two-sector ATPase complex	-0.517893	-1.78106	0.00124172	0.00174569	49
GO:0030496	midbody	-0.436649	-1.86471	0.00128535	0.00179498	202
GO:0032993	protein-DNA complex	-0.586505	-2.52225	0.00135685	0.00183371	215
GO:0005840	ribosome	-0.431011	-1.85023	0.0013245	0.00183371	212
GO:0015030	Cajal body	-0.494571	-1.76451	0.00134108	0.00183371	59
GO:0098889	intrinsic component of presynaptic membrane	0.526512	1.62481	0.00135152	0.00183371	79
GO:0016324	apical plasma membrane	0.403661	1.41677	0.00133224	0.00183371	367
GO:0035097	histone methyltransferase complex	-0.488972	-1.75823	0.001373	0.00184363	62
GO:1990204	oxidoreductase complex	-0.405287	-1.62666	0.00148258	0.0019781	122
GO:0000795	synaptonemal complex	-0.539259	-1.77775	0.00152905	0.00201444	40
GO:0099086	synaptonemal structure	-0.539259	-1.77775	0.00152905	0.00201444	40
GO:0005686	U2 snRNP	-0.62486	-1.82996	0.0015873	0.00207811	25
GO:0000228	nuclear chromosome	-0.606041	-2.64815	0.00170648	0.00221792	247
GO:0034399	nuclear periphery	-0.402449	-1.65303	0.00171527	0.00221792	143
GO:0000775	chromosome, centromeric region	-0.653135	-2.85598	0.00175439	0.00225459	249
GO:0031248	protein acetyltransferase complex	-0.407422	-1.57921	0.0018622	0.00236413	97
GO:1902493	acetyltransferase complex	-0.407422	-1.57921	0.0018622	0.00236413	97
GO:0032589	neuron projection membrane	0.553834	1.63612	0.00192604	0.00243045	58
GO:0071007	U2-type catalytic step 2 spliceosome	-0.605724	-1.85895	0.00204012	0.00254376	30
GO:0000803	sex chromosome	-0.604234	-1.85437	0.00204012	0.00254376	30
GO:0000793	condensed chromosome	-0.614838	-2.71836	0.00210526	0.00260945	272
GO:0061695	transferase complex, transferring phosphorus-containing groups	-0.375794	-1.66253	0.00214592	0.0026442	277
GO:0008021	synaptic vesicle	0.433386	1.47469	0.00227002	0.00278076	207
GO:0098798	mitochondrial protein-containing complex	-0.567739	-2.51442	0.00236967	0.00286927	290
GO:1902911	protein kinase complex	-0.375725	-1.5279	0.00236593	0.00286927	133
GO:0030027	lamellipodium	0.430398	1.46074	0.00260275	0.00313338	201
GO:0032590	dendrite membrane	0.609656	1.68762	0.0027126	0.00324696	39
GO:0000151	ubiquitin ligase complex	-0.310476	-1.3774	0.00277778	0.00330609	306
GO:0016529	sarcoplasmic reticulum	0.52405	1.5973	0.0028732	0.00338124	72
GO:0070603	SWI/SNF superfamily-type complex	-0.41503	-1.58762	0.00287026	0.00338124	89
GO:0043198	dendritic shaft	0.603642	1.66386	0.00313651	0.00367048	38
GO:0031461	cullin-RING ubiquitin ligase complex	-0.343137	-1.44438	0.00320856	0.00373393	176
GO:0090543	Flemming body	-0.553345	-1.75118	0.00325262	0.0037643	34
GO:0000791	euchromatin	-0.450767	-1.61192	0.00359712	0.00414012	60
GO:0046658	anchored component of plasma membrane	0.535637	1.59618	0.00370986	0.00424655	62
GO:0043073	germ cell nucleus	-0.445173	-1.60742	0.00373483	0.00425189	64
GO:0045171	intercellular bridge	-0.400442	-1.52608	0.00399772	0.00452657	88
GO:0098687	chromosomal region	-0.623104	-2.82326	0.00444444	0.00500534	385
GO:0005747	mitochondrial respiratory chain complex I	-0.475367	-1.63482	0.00455298	0.00504619	49
GO:0030964	NADH dehydrogenase complex	-0.475367	-1.63482	0.00455298	0.00504619	49
GO:0045271	respiratory chain complex I	-0.475367	-1.63482	0.00455298	0.00504619	49
GO:0034704	calcium channel complex	0.518393	1.56736	0.00466171	0.0051395	68
GO:0005938	cell cortex	0.39534	1.37735	0.00477228	0.00523386	311
GO:0005891	voltage-gated calcium channel complex	0.569209	1.61606	0.00504983	0.00550941	45
GO:0005819	spindle	-0.46843	-2.15337	0.00546448	0.00593091	422
GO:0044665	MLL1/2 complex	-0.562186	-1.75654	0.00558854	0.00603429	32
GO:0000123	histone acetyltransferase complex	-0.390459	-1.48708	0.00564016	0.00605879	87
GO:0016363	nuclear matrix	-0.367794	-1.47988	0.00597907	0.00639009	124
GO:0099056	integral component of presynaptic membrane	0.506366	1.5434	0.0062461	0.00664159	72
GO:0098858	actin-based cell projection	0.412429	1.4081	0.00635502	0.00672328	220
GO:0016460	myosin II complex	0.648022	1.66272	0.00639535	0.00673195	26
GO:0045178	basal part of cell	0.397727	1.37518	0.00663158	0.00694571	268
GO:0034705	potassium channel complex	0.484973	1.51667	0.00666586	0.00694688	88
GO:0005874	microtubule	-0.321933	-1.49014	0.00684932	0.00710273	460
GO:0071339	MLL1 complex	-0.550928	-1.70498	0.00691085	0.00713124	31
GO:0044298	cell body membrane	0.6091	1.6289	0.00728393	0.00747937	32
GO:0005743	mitochondrial inner membrane	-0.44612	-2.073	0.0075188	0.00768288	488
GO:0005759	mitochondrial matrix	-0.406517	-1.89299	0.00763359	0.00772481	482
GO:0044291	cell-cell contact zone	0.500775	1.52636	0.00762024	0.00772481	72
GO:0030139	endocytic vesicle	0.382378	1.33684	0.00783424	0.00788975	339
GO:0000932	P-body	-0.368246	-1.42736	0.00806952	0.00808781	97
GO:0030175	filopodium	0.462937	1.47757	0.00814063	0.00812023	106
GO:0033177	proton-transporting two-sector ATPase complex, proton-transporting domain	-0.569457	-1.68635	0.00832799	0.00826775	26
GO:0032039	integrator complex	-0.570711	-1.7097	0.00904977	0.00894193	27
GO:0008328	ionotropic glutamate receptor complex	0.567224	1.57617	0.00947739	0.00932049	40
GO:0015935	small ribosomal subunit	-0.398387	-1.47513	0.0102093	0.00999335	74
GO:0030427	site of polarized growth	0.41921	1.40687	0.0104706	0.0102015	173
GO:0048786	presynaptic active zone	0.485387	1.48713	0.0111704	0.0108329	75
GO:0001650	fibrillar center	-0.325679	-1.33946	0.0129758	0.0125257	144
GO:0019897	extrinsic component of plasma membrane	0.415725	1.39387	0.0133613	0.0128387	171
GO:0030426	growth cone	0.417496	1.39583	0.0134265	0.0128425	167
GO:0005912	adherens junction	0.41004	1.37947	0.015388	0.0146517	179
GO:0002080	acrosomal membrane	0.587053	1.55082	0.0169948	0.0161084	30
GO:0019898	extrinsic component of membrane	0.372579	1.29845	0.0171162	0.0161504	314
GO:0005669	transcription factor TFIID complex	-0.51009	-1.59377	0.0181628	0.0170611	32
GO:0035267	NuA4 histone acetyltransferase complex	-0.547256	-1.60269	0.0190476	0.0177332	25
GO:0043189	H4/H2A histone acetyltransferase complex	-0.547256	-1.60269	0.0190476	0.0177332	25
GO:0030672	synaptic vesicle membrane	0.435704	1.39865	0.019578	0.0180664	113
GO:0099501	exocytic vesicle membrane	0.435704	1.39865	0.019578	0.0180664	113
GO:1902562	H4 histone acetyltransferase complex	-0.460708	-1.50635	0.0216812	0.0199195	39
GO:0019005	SCF ubiquitin ligase complex	-0.399825	-1.43768	0.021968	0.0200948	62
GO:0034451	centriolar satellite	-0.340271	-1.33845	0.0221774	0.0201982	108
GO:0030670	phagocytic vesicle membrane	-0.374503	-1.39026	0.0231362	0.0209802	75
GO:0008076	voltage-gated potassium channel complex	0.463196	1.42903	0.0238095	0.0214977	78
GO:0032587	ruffle membrane	0.439897	1.3935	0.0255035	0.0229284	97
